# Supplementary material for: Characterization of Calflagin, a Flagellar Calcium-Binding Protein from Trypanosoma congolense
Source: PLoS Negl Trop Dis. 2016 Apr 7;10(4):e0004510. doi: 10.1371/journal.pntd.0004510 (PMC4824491; doi:10.1371/journal.pntd.0004510)
Supplement: S4 Appendix — Recombinant T. congolense calflagin was used as solid-phase adsorbed antigen. (XLSX) [file pntd.0004510.s004.xlsx]

## Sheet: IgG
Sample code	Microscopy	ITS-PCR (Species)	Conclusion	OD1	OD2	Average	Average - background
				Test Plate 1
OLE 9828A	Positive	T. b, T. v, T. c	Infected	0.645	0.784	0.7145	0.625667
OLE 10264A	Positive	T. c.	Infected	0.075	0.078	0.0765	-0.0123333
OLE 9831A	Positive	T. v.	Infected	0.068	0.068	0.068	-0.0208333
KBL 10162A	Positive	T. b., T. c.	Infected	0.67	0.678	0.674	0.585167
KBL 10166A	Positive	T. v.	Infected	0.51	0.459	0.4845	0.395667
KBL 10163A	Positive	T. b.	Infected	0.071	0.07	0.0705	-0.0183333
OLE 9821A	Positive	Negative	Infected	0.059	0.055	0.057	-0.0318333
OLE 9851A	Positive	T. b.	Infected	0.186	0.124	0.155	0.0661667
KBL 10137A	Positive	T. c.	Infected	0.187	0.195	0.191	0.102167
OLE 10269A	Positive	T. c., T. v.	Infected	0.063	0.066	0.0645	-0.0243333
OLE 9811A	Positive	T. v.	Infected	0.07	0.07	0.07	-0.0188333
OLE 9825A	Positive	T. b. , T. v.	Infected	0.075	0.076	0.0755	-0.0133333
ANY10412A	Positive	Negative	Infected	0.19	0.179	0.1845	0.0956667
ANY10521A	Positive	T. c.	Infected	0.51	0.393	0.4515	0.362667
KBL 10116A	Positive	T. v.	Infected	0.736	0.712	0.724	0.635167
KBL 10131A	Positive	T. c.	Infected	0.2	0.29	0.245	0.156167
OLE 9790A	Positive	Negative	Infected	0.065	0.073	0.069	-0.0198333
OLE 10327A	Positive	T. c. , T. v.	Infected	0.069	0.082	0.0755	-0.0133333
OR 12441A	Positive	T. b. , T. c.	Infected	0.067	0.066	0.0665	-0.0223333
ANY10458A	Positive	Negative	Infected	0.061	0.063	0.062	-0.0268333
ANY10414A	Positive	Negative	Infected	0.07	0.08	0.075	-0.0138333
KBL 10115B	Negative	T. c.	Infected	0.068	0.067	0.0675	-0.0213333
OLE 10208B	Negative	T. c.	Infected	0.776	0.771	0.7735	0.684667
OLE 10268B	Negative	T. b.	Infected	0.786	0.852	0.819	0.730167
ANY10428B	Negative	T. b.	Infected	0.275	0.205	0.24	0.151167
KBL 10071B	Negative	Negative	Not Infected	0.512	0.49	0.501	0.412167
KBL 9914B	Negative	Negative	Not Infected	0.065	0.068	0.0665	-0.0223333
OLE 10297B	Negative	Negative	Not Infected	0.511	0.488	0.4995	0.410667
KBL 10064B	Negative	Negative	Not Infected	0.057	0.057	0.057	-0.0318333
OLE 9809B	Negative	Negative	Not Infected	0.077	0.074	0.0755	-0.0133333
OR 12127B	Negative	Negative	Not Infected	0.618	0.618	0.618	0.529167
ANY10638B	Negative	Negative	Not Infected	0.074	0.078	0.076	-0.0128333
KBL 9962B	Negative	Negative	Not Infected	0.08	0.071	0.0755	-0.0133333
OLE 9807B	Negative	Negative	Not Infected	0.079	0.064	0.0715	-0.0173333
OLE 9771B	Negative	Negative	Not Infected	0.074	0.067	0.0705	-0.0183333
OR 12286B	Negative	Negative	Not Infected	0.068	0.075	0.0715	-0.0173333
ANY10569B	Negative	Negative	Not Infected	0.195	0.197	0.196	0.107167
KBL 9871B	Negative	Negative	Not Infected	0.079	0.065	0.072	-0.0168333
ANY10424B	Negative	Negative	Not Infected	0.065	0.068	0.0665	-0.0223333
KBL 10066B	Negative	Negative	Not Infected	0.127	0.116	0.1215	0.0326667
OLE 9848B	Negative	Negative	Not Infected	0.186	0.189	0.1875	0.0986667
KBL 10134B	Negative	Negative	Not Infected	0.062	0.062	0.062	-0.0268333
N001	Naive	Negative	Not Infected	0.087	0.085	0.0888333
N002	Naive	Negative	Not Infected	0.092	0.097
N003	Naive	Negative	Not Infected	0.086	0.086
				Test Plate 2
OR 12451A	Positive	T. b.	Infected	0.073	0.063	0.068	-0.00483333
KBL 10168A	Positive	T. v.	Infected	0.106	0.117	0.1115	0.0386667
ANY10392A	Positive	T. b.	Infected	0.34	0.291	0.3155	0.242667
KBL 10138A	Positive	T. b. , T. c.	Infected	0.552	0.499	0.5255	0.452667
ANY10538A	Positive	T. b, T. v, T. c	Infected	0.681	0.718	0.6995	0.626667
KBL 10033A	Positive	T. c.	Infected	0.186	0.146	0.166	0.0931667
OR 12341A	Positive	T. b., T. v.	Infected	0.373	0.397	0.385	0.312167
OR 12452A	Positive	T. v.	Infected	0.078	0.082	0.08	0.00716667
OLE 9855A	Positive	T. v.	Infected	0.11	0.151	0.1305	0.0576667
ANY10446A	Positive	T. c. , T. v.	Infected	0.585	0.59	0.5875	0.514667
KBL 10157A	Positive	T. v.	Infected	0.121	0.196	0.1585	0.0856667
OLE 9849A	Positive	Negative	Infected	0.08	0.08	0.08	0.00716667
OLE 9813 A	Positive	Negative	Infected	0.08	0.093	0.0865	0.0136667
OR 12382A	Positive	T. v.	Infected	0.411	0.397	0.404	0.331167
ANY10368A	Positive	T. v.	Infected	0.129	0.199	0.164	0.0911667
KBL 10021A	Positive	T. b. , T. c.	Infected	0.085	0.081	0.083	0.0101667
KBL 10036A	Positive	T. v.	Infected	0.084	0.073	0.0785	0.00566667
OLE 10267A	Positive	Negative	Infected	0.08	0.078	0.079	0.00616667
OLE 9834A	Positive	T. b, T. v, T. c	Infected	0.817	0.851	0.834	0.761167
ANY10373A	Positive	Negative	Infected	0.298	0.295	0.2965	0.223667
KBL 10123A	Positive	T. b. , T. c.	Infected	0.085	0.097	0.091	0.0181667
ANY10481B	Negative	T. b.	Infected	0.191	0.195	0.193	0.120167
ANY10480B	Negative	Negative	Not Infected	0.088	0.085	0.0865	0.0136667
OLE 10323B	Negative	Negative	Not Infected	0.085	0.085	0.085	0.0121667
ANY10570B	Negative	Negative	Not Infected	0.316	0.217	0.2665	0.193667
KBL 9882B	Negative	Negative	Not Infected	0.069	0.07	0.0695	-0.00333333
KBL 10060B	Negative	Negative	Not Infected	0.066	0.071	0.0685	-0.00433333
OR 12110B	Negative	Negative	Not Infected	0.077	0.092	0.0845	0.0116667
OLE 9835B	Negative	Negative	Not Infected	0.419	0.416	0.4175	0.344667
ANY10418B	Negative	Negative	Not Infected	0.1	0.231	0.1655	0.0926667
OR 12390B	Negative	Negative	Not Infected	0.068	0.075	0.0715	-0.00133333
OLE 9894B	Negative	Negative	Not Infected	0.08	0.074	0.077	0.00416667
ANY10501B	Negative	Negative	Not Infected	0.073	0.075	0.074	0.00116667
KBL 9964B	Negative	Negative	Not Infected	0.069	0.071	0.07	-0.00283333
ANY10535B	Negative	Negative	Not Infected	0.075	0.081	0.078	0.00516667
OR 12318B	Negative	Negative	Not Infected	0.091	0.079	0.085	0.0121667
ANY10534B	Negative	Negative	Not Infected	0.07	0.067	0.0685	-0.00433333
KBL 10071B	Negative	Negative	Not Infected	0.07	0.073	0.0715	-0.00133333
OLE 9774B	Negative	Negative	Not Infected	0.084	0.074	0.079	0.00616667
OLE 9819B	Negative	Negative	Not Infected	0.069	0.08	0.0745	0.00166667
KBL 9885B	Negative	Negative	Not Infected	0.509	0.503	0.506	0.433167
ANY10423B	Negative	Negative	Not Infected	0.079	0.091	0.085	0.0121667
N001	Naive	Negative		0.082	0.082	0.0728333
N002	Naive	Negative		0.067	0.057
N003	Naive	Negative		0.078	0.071

## Sheet: IgM
Sample code	Microscopy	ITS-PCR (Species)	Conclusion	OD1	OD2	Average	Average - background
				Test Plate 1
OLE 9828A	Positive	T. b, T. v, T. c	Infected	0.745	0.764	0.7545	0.392833
OLE 10264A	Positive	T. c.	Infected	0.552	0.575	0.5635	0.201833
OLE 9831A	Positive	T. v.	Infected	0.636	0.597	0.6165	0.254833
KBL 10162A	Positive	T. b., T. c.	Infected	0.681	0.72	0.7005	0.338833
KBL 10166A	Positive	T. v.	Infected	0.722	0.67	0.696	0.334333
KBL 10163A	Positive	T. b.	Infected	0.579	0.5	0.5395	0.177833
OLE 9821A	Positive	Negative	Infected	0.166	0.15	0.158	-0.203667
OLE 9851A	Positive	T. b.	Infected	0.75	0.735	0.7425	0.380833
KBL 10137A	Positive	T. c.	Infected	0.8	0.808	0.804	0.442333
OLE 10269A	Positive	T. c., T. v.	Infected	0.347	0.371	0.359	-0.00266667
OLE 9811A	Positive	T. v.	Infected	0.417	0.332	0.3745	0.0128333
OLE 9825A	Positive	T. b. , T. v.	Infected	0.666	0.671	0.6685	0.306833
ANY10412A	Positive	Negative	Infected	0.674	0.589	0.6315	0.269833
ANY10521A	Positive	T. c.	Infected	0.875	0.784	0.8295	0.467833
KBL 10116A	Positive	T. v.	Infected	0.7	0.722	0.711	0.349333
KBL 10131A	Positive	T. c.	Infected	0.581	0.603	0.592	0.230333
OLE 9790A	Positive	Negative	Infected	0.346	0.323	0.3345	-0.0271667
OLE 10327A	Positive	T. c. , T. v.	Infected	0.573	0.599	0.586	0.224333
OR 12441A	Positive	T. b. , T. c.	Infected	0.537	0.528	0.5325	0.170833
ANY10458A	Positive	Negative	Infected	0.451	0.429	0.44	0.0783333
ANY10414A	Positive	Negative	Infected	0.446	0.402	0.424	0.0623333
KBL 10115B	Negative	T. c.	Infected	0.567	0.59	0.5785	0.216833
OLE 10208B	Negative	T. c.	Infected	0.87	0.7	0.785	0.423333
OLE 10268B	Negative	T. b.	Infected	0.78	0.8	0.79	0.428333
ANY10428B	Negative	T. b.	Infected	0.765	0.775	0.77	0.408333
KBL 10071B	Negative	Negative	Not Infected	0.567	0.478	0.5225	0.160833
KBL 9914B	Negative	Negative	Not Infected	0.473	0.449	0.461	0.0993333
OLE 10297B	Negative	Negative	Not Infected	0.654	0.489	0.5715	0.209833
KBL 10064B	Negative	Negative	Not Infected	0.194	0.185	0.1895	-0.172167
OLE 9809B	Negative	Negative	Not Infected	0.666	0.607	0.6365	0.274833
OR 12127B	Negative	Negative	Not Infected	0.718	0.549	0.6335	0.271833
ANY10638B	Negative	Negative	Not Infected	0.652	0.632	0.642	0.280333
KBL 9962B	Negative	Negative	Not Infected	0.422	0.42	0.421	0.0593333
OLE 9807B	Negative	Negative	Not Infected	0.325	0.378	0.3515	-0.0101667
OLE 9771B	Negative	Negative	Not Infected	0.406	0.41	0.408	0.0463333
OR 12286B	Negative	Negative	Not Infected	0.726	0.714	0.72	0.358333
ANY10569B	Negative	Negative	Not Infected	0.403	0.384	0.3935	0.0318333
KBL 9871B	Negative	Negative	Not Infected	0.456	0.4	0.428	0.0663333
ANY10424B	Negative	Negative	Not Infected	0.747	0.726	0.7365	0.374833
KBL 10066B	Negative	Negative	Not Infected	0.574	0.598	0.586	0.224333
OLE 9848B	Negative	Negative	Not Infected	0.356	0.37	0.363	0.00133333
KBL 10134B	Negative	Negative	Not Infected	0.413	0.479	0.446	0.0843333
N001	Naive	Negative	Not Infected	0.462	0.392	0.361667
N002	Naive	Negative	Not Infected	0.318	0.305
N003	Naive	Negative	Not Infected	0.341	0.352
				Test Plate 2
OR 12451A	Positive	T. b.	Infected	0.273	0.273	0.273	-0.0205
KBL 10168A	Positive	T. v.	Infected	0.686	0.711	0.6985	0.405
ANY10392A	Positive	T. b.	Infected	0.602	0.58	0.591	0.2975
KBL 10138A	Positive	T. b. , T. c.	Infected	0.579	0.551	0.565	0.2715
ANY10538A	Positive	T. b, T. v, T. c	Infected	0.656	0.78	0.718	0.4245
KBL 10033A	Positive	T. c.	Infected	0.48	0.485	0.4825	0.189
OR 12341A	Positive	T. b., T. v.	Infected	0.396	0.493	0.4445	0.151
OR 12452A	Positive	T. v.	Infected	0.625	0.612	0.6185	0.325
OLE 9855A	Positive	T. v.	Infected	0.577	0.477	0.527	0.2335
ANY10446A	Positive	T. c. , T. v.	Infected	0.575	0.619	0.597	0.3035
KBL 10157A	Positive	T. v.	Infected	0.669	0.758	0.7135	0.42
OLE 9849A	Positive	Negative	Infected	0.577	0.568	0.5725	0.279
OLE 9813 A	Positive	Negative	Infected	0.609	0.623	0.616	0.3225
OR 12382A	Positive	T. v.	Infected	0.453	0.462	0.4575	0.164
ANY10368A	Positive	T. v.	Infected	0.45	0.39	0.42	0.1265
KBL 10021A	Positive	T. b. , T. c.	Infected	0.679	0.69	0.6845	0.391
KBL 10036A	Positive	T. v.	Infected	0.516	0.597	0.5565	0.263
OLE 10267A	Positive	Negative	Infected	0.6	0.533	0.5665	0.273
OLE 9834A	Positive	T. b, T. v, T. c	Infected	0.598	0.81	0.704	0.4105
ANY10373A	Positive	Negative	Infected	0.33	0.394	0.362	0.0685
KBL 10123A	Positive	T. b. , T. c.	Infected	0.716	0.713	0.7145	0.421
ANY10481B	Negative	T. b.	Infected	0.543	0.655	0.599	0.3055
ANY10480B	Negative	Negative	Not Infected	0.3	0.325	0.3125	0.019
OLE 10323B	Negative	Negative	Not Infected	0.588	0.601	0.5945	0.301
ANY10570B	Negative	Negative	Not Infected	0.412	0.418	0.415	0.1215
KBL 9882B	Negative	Negative	Not Infected	0.343	0.409	0.376	0.0825
KBL 10060B	Negative	Negative	Not Infected	0.349	0.337	0.343	0.0495
OR 12110B	Negative	Negative	Not Infected	0.312	0.256	0.284	-0.0095
OLE 9835B	Negative	Negative	Not Infected	0.536	0.906	0.721	0.4275
ANY10418B	Negative	Negative	Not Infected	0.516	0.721	0.6185	0.325
OR 12390B	Negative	Negative	Not Infected	0.434	0.444	0.439	0.1455
OLE 9894B	Negative	Negative	Not Infected	0.41	0.344	0.377	0.0835
ANY10501B	Negative	Negative	Not Infected	0.32	0.276	0.298	0.0045
KBL 9964B	Negative	Negative	Not Infected	0.28	0.279	0.2795	-0.014
ANY10535B	Negative	Negative	Not Infected	0.275	0.318	0.2965	0.003
OR 12318B	Negative	Negative	Not Infected	0.523	0.463	0.493	0.1995
ANY10534B	Negative	Negative	Not Infected	0.459	0.449	0.454	0.1605
KBL 10071B	Negative	Negative	Not Infected	0.329	0.312	0.3205	0.027
OLE 9774B	Negative	Negative	Not Infected	0.4	0.409	0.4045	0.111
OLE 9819B	Negative	Negative	Not Infected	0.403	0.427	0.415	0.1215
KBL 9885B	Negative	Negative	Not Infected	0.776	0.729	0.7525	0.459
ANY10423B	Negative	Negative	Not Infected	0.552	0.697	0.6245	0.331
N001	Naive	Negative		0.334	0.344	0.2935
N002	Naive	Negative		0.236	0.261
N003	Naive	Negative		0.251	0.335
